# Supplementary material for: Functional membrane microdomains and the hydroxamate siderophore transporter ATPase FhuC govern Isd-dependent heme acquisition in Staphylococcus aureus
Source: eLife. 2023 Apr 12;12:e85304. doi: 10.7554/eLife.85304 (PMC10147376; doi:10.7554/eLife.85304)
Supplement: Figure 2—source data 1. [file elife-85304-fig2-data1.zip]

Archive with 40 entries (37 files):
- Figure 2a-source data/
- Figure 2a-source data/empty vector control_annotated.jpg
- Figure 2a-source data/empty vector control_original.jpg
- Figure 2a-source data/FhuB+FhuC_annotated.jpg
- Figure 2a-source data/FhuB+FhuC_original.jpg
- Figure 2a-source data/IsdF+FhuC_annotated.jpg
- Figure 2a-source data/IsdF+FhuC_original.jpg
- Figure 2a-source data/MntB+FhuC_annotated.jpg
- Figure 2a-source data/MntB+FhuC_original.jpg
- Figure 2a-source data/Thumbs.db
- Figure 2a-source data/zip control_annotated.jpg
- Figure 2a-source data/zip control_original.jpg
- Figure 2d-source data/
- Figure 2d-source data/empty vector control_annotated.jpg
- Figure 2d-source data/empty vector control_original.jpg
- Figure 2d-source data/IsdF+FhuC_annotated.jpg
- Figure 2d-source data/IsdF+FhuC_original.jpg
- Figure 2d-source data/IsdFA+G_F+FhuC_annotated.jpg
- Figure 2d-source data/IsdFA+G_F+FhuC_original.jpg
- Figure 2d-source data/IsdFA213F+FhuC_annotated.jpg
- Figure 2d-source data/IsdFA213F+FhuC_original.jpg
- Figure 2d-source data/IsdFG217F+FhuC_annotated.jpg
- Figure 2d-source data/IsdFG217F+FhuC_original.jpg
- Figure 2d-source data/MntB+FhuC_annotated.jpg
- Figure 2d-source data/MntB+FhuC_original.jpg
- Figure 2d-source data/MntB-CHisdF+FhuC_annotated.jpg
- Figure 2d-source data/MntB-CHisdF+FhuC_original.jpg
- Figure 2d-source data/Thumbs.db
- Figure 2d-source data/zip control_annotated.jpg
- Figure 2d-source data/zip control_original.jpg
- Figure 2e-source data/
- Figure 2e-source data/short1+FhuC_annotated.jpg
- Figure 2e-source data/short1+FhuC_original.jpg
- Figure 2e-source data/short2+FhuC_annotated.jpg
- Figure 2e-source data/short2+FhuC_original.jpg
- Figure 2e-source data/short3+FhuC_annotated.jpg
- Figure 2e-source data/short3+FhuC_original.jpg
- Figure 2e-source data/short4+FhuC_annotated.jpg
- Figure 2e-source data/short4+FhuC_original.jpg
- Figure 2e-source data/Thumbs.db
