# Supplementary material for: Functional membrane microdomains and the hydroxamate siderophore transporter ATPase FhuC govern Isd-dependent heme acquisition in Staphylococcus aureus
Source: eLife. 2023 Apr 12;12:e85304. doi: 10.7554/eLife.85304 (PMC10147376; doi:10.7554/eLife.85304)
Supplement: Figure 3—source data 1. [file elife-85304-fig3-data1.zip]

Archive with 10 entries (10 files):
- Figure 3a-source data_annotated.jpg
- Figure 3a-source data_original.jpg
- Figure 3b-source data.pzfx
- Figure 3b-source data.xlsx
- Figure 3b-source data_annotated.jpg
- Figure 3b-source data_original.tif
- Figure 3c-source data.pzfx
- Figure 3c-source data.xlsx
- Figure 3c-source data_annotated.jpg
- Figure 3c-source data_original.tif
