# Supplementary material for: Functional membrane microdomains and the hydroxamate siderophore transporter ATPase FhuC govern Isd-dependent heme acquisition in Staphylococcus aureus
Source: eLife. 2023 Apr 12;12:e85304. doi: 10.7554/eLife.85304 (PMC10147376; doi:10.7554/eLife.85304)
Supplement: Figure 3—source data 1. [file elife-85304-fig3-data1.zip › Figure 3c-source data.xlsx]

## Sheet: Tabelle1
	Intensities
	FloA-His	WT		WT = 1	His/WT in fold
20201021	180	43.6			4.12844
20201104	29.5	17.9			1.64804
20201116	27.2	5.53			4.91863
20210113	29.2	12.8			2.28125
				Mean	3.24409
