# Supplementary material for: Functional membrane microdomains and the hydroxamate siderophore transporter ATPase FhuC govern Isd-dependent heme acquisition in Staphylococcus aureus
Source: eLife. 2023 Apr 12;12:e85304. doi: 10.7554/eLife.85304 (PMC10147376; doi:10.7554/eLife.85304)
Supplement: Figure 3—figure supplement 1—source data 1. [file elife-85304-fig3-figsupp1-data1.zip › Figure 3-supplement 1.xlsx]

## Sheet: Tabelle1
	Intensities input samples
	FloA-His	WT	WT = 1	His/WT in fold
20201021	2780	2260		1.23009
20201104	542	518		1.04633
20201116	613	620		0.98871
20210113	387	406		0.953202
			Mean	1.05458
