# Supplementary material for: Functional membrane microdomains and the hydroxamate siderophore transporter ATPase FhuC govern Isd-dependent heme acquisition in Staphylococcus aureus
Source: eLife. 2023 Apr 12;12:e85304. doi: 10.7554/eLife.85304 (PMC10147376; doi:10.7554/eLife.85304)
Supplement: Figure 4—source data 1. [file elife-85304-fig4-data1.zip]

Archive with 13 entries (12 files):
- Figure 4-source data/
- Figure 4-source data/4a_colocolization_example image.tif
- Figure 4-source data/4a_colocolization_raw image file.czi
- Figure 4-source data/4c_ floa-snap_background example image.tif
- Figure 4-source data/4c_dfloa genom.compl._raw image file.czi
- Figure 4-source data/4c_dfloA-background_example image.tif
- Figure 4-source data/4c_dfloA_background_raw image file.czi
- Figure 4-source data/4c_floa control for genom.compl_raw image file.czi
- Figure 4-source data/4c_floa-snap backgound_raw image file.czi
- Figure 4-source data/Figure 4b-source data.xlsx
- Figure 4-source data/Figure 4d-source data.pzfx
- Figure 4-source data/Figure 4d-source data.xlsx
- Figure 4-source data/Thumbs.db
