# Supplementary material for: Functional membrane microdomains and the hydroxamate siderophore transporter ATPase FhuC govern Isd-dependent heme acquisition in Staphylococcus aureus
Source: eLife. 2023 Apr 12;12:e85304. doi: 10.7554/eLife.85304 (PMC10147376; doi:10.7554/eLife.85304)
Supplement: Figure 5—figure supplement 1—source data 1. [file elife-85304-fig5-figsupp1-data1.zip]

Archive with 4 entries (4 files):
- Figure 5-supplement 1a-source data.pzfx
- Figure 5-supplement 1b-source data.pzfx
- Figure 5-supplement 1c-source data.pzf
- Figure 5-supplement 1d-source data.pzf
