# Supplementary material for: Functional membrane microdomains and the hydroxamate siderophore transporter ATPase FhuC govern Isd-dependent heme acquisition in Staphylococcus aureus
Source: eLife. 2023 Apr 12;12:e85304. doi: 10.7554/eLife.85304 (PMC10147376; doi:10.7554/eLife.85304)
Supplement: Figure 7—source data 1. [file elife-85304-fig7-data1.zip]

Archive with 4 entries (4 files):
- Figure 7-source data_annotated_2.jpg
- Figure 7-source data_original_1.tif
- Figure 7-source data_original_2.tif
- Figure 7_source data_annotated_1.jpg
